# Supplementary material for: Vascularization of neonatal liver lobules presages adult liver size
Source: Nat Commun. 2025 Nov 13;16:9989. doi: 10.1038/s41467-025-64930-w (PMC12615705; doi:10.1038/s41467-025-64930-w)
Supplement: Supplementary file 8 — Source data [file 41467_2025_64930_MOESM8_ESM.zip]

Archive with 16 entries (16 files):
- Figure 1 Source Data.xlsx
- __MACOSX/._Figure 1 Source Data.xlsx
- Figure 2 Source Data.xlsx
- __MACOSX/._Figure 2 Source Data.xlsx
- Figure 3 Source Data.xlsx
- __MACOSX/._Figure 3 Source Data.xlsx
- Figure 4 Source Data.xlsx
- __MACOSX/._Figure 4 Source Data.xlsx
- Figure 5 Source Data.xlsx
- __MACOSX/._Figure 5 Source Data.xlsx
- Figure 6 Source Data.xlsx
- __MACOSX/._Figure 6 Source Data.xlsx
- Supp Figures 1-3 Source Data.xlsx
- __MACOSX/._Supp Figures 1-3 Source Data.xlsx
- Supp Figures 5-7 Source Data.xlsx
- __MACOSX/._Supp Figures 5-7 Source Data.xlsx
