# Supplementary material for: Vascularization of neonatal liver lobules presages adult liver size
Source: Nat Commun. 2025 Nov 13;16:9989. doi: 10.1038/s41467-025-64930-w (PMC12615705; doi:10.1038/s41467-025-64930-w)
Supplement: Supplementary file 8 — Source data [file 41467_2025_64930_MOESM8_ESM.zip › Figure 1 Source Data.xlsx]

## Sheet: Liver weight in Figure1d
PN WEEK	0	1	2	3	4	8
	0.05	0.121	0.21	0.45	0.69	1.23
	0.0463	0.134	0.21	0.45	0.73	1.02
	0.0462	0.136	0.23	0.45	0.61	1.15
	0.055	0.128	0.28	0.46	0.6	1.1
		0.123	0.32	0.57	0.5	1.08
		0.118	0.39			0.96
			0.36

## Sheet: LBW ratio in Figure 1e
	PN WEEK	0	1	2	3	4	8
		3.28947	2.99505	3.10192	4.70219	4.88669	5.16807
		3.61719	2.99107	3.50584	4.85437	5.02755	3.93822
		3.34783	3.06998	3.83333	4.78723	4.51183	4.73251
		3.66667	3.09179	3.28253	4.69388	4.79616	4.5082
			2.8341	3.54374	4.82642	4.48833	4.5302
			2.91358	4.01235			3.69515
				3.82979

## Sheet: Lobule size in Figure 1f
	PN WEEK	2 wks	4 wks	8 wks
		185	328	233
		174	353	402
		203	361	402
		170	416	233
		203	416	233
		237	630	233
		186	630	233
		155	630	357
		237	283	357
		178	321	370
		178	321	378
		237	274	409
		178	283	396
		178	427	270
		186	427	270
		155	505	315
		155	427	450
		150	374	506
		281	307	506
		161	256	294
		196	256	362
		172	363	362
		218	385	362
		218	302	396
		153	360	419
		153	307	419
		146	315	419
		211	315	343
		221	217	300
		158	217	300
		244	245	300
		204	244	300
		211	241	305
		158	244	372
		158	244	372
		158	190	381
		211	244	324
		211	190	277
		248	275	395
		325	493	277
		176	436	395
		311	240	242
		325	361	239
		248	343	385
		276	268	385
		176	270	411
		311	291	395
		212	291	411
		311	224	385
		178	224	385
		234	232	239
		234	328	385
		145	383	239
		164	383	295
		246	366	310
		179	387	275
		359	270	233
		269	308	218
		179	359	218
		246	393	251
		359	422	251
		269	422	307
		269	272	361
		269	341	257
		197	332	257
		278	245	257
		173	269	427
		197	268	422
		271	332	269
		294	273	269
		197	404	269
		266	404	269
		173	284	354
		294	279	354
		294	404	354
		190	232	382
		190	321	382
		197	364	325
		215	302	325
		258	325	309
		258	225	309
		221	280	313
		215	225	249
		202	243	327
		202	243	333
		265	333	333
		265	333	267
		265	333	333
		250	427	313
		250	313	322
		265	313	322
		227	197	272
		241	288	250
		267	328	250
		267	357	478
		213	279	282
		241	287	460
		248	266	460
		267	266	460
		241	486	478
		200	559	282
		224	559	312
		201	444	478
		191	432	312
		179	337	478
		333	310	328
		201	334	296
		191	336	328
		191	334	296
		179	442	296
		333	288	296
		247	288	348
		216	422	257
		269	276	324
		178	276	314
		267	297	314
		216	297	289
		216	354	314
		178	251	314
		216	270	305
		178	290	266
		216	287	366
		269	359	335
		182	319	303
		182	348	299
		172	252	367
		223	252	296
		114	234	296
		179	397	274
		178	273	397
		213	272	476
		208	317	476
		261	519	487
		261	519	487
		261	519	476
		277	296	276
		188	519	487
		188	508	360
		196	355	185
		202	324	214
		127	318	232
		127	311	546
		277	264	319
		192	289	356
		192	289	356
		125	316	546
		125	375	546
		125		363
		125		354
		225		490
		264		363
		264		363
		264		295
		301		549
		228		505
		228		332
		262		425
		262		425
		268		425
		276		332
		372		356
		374		332
		220
		120
		251
		332
		221
		232
		332
		239
		148
		235
		235
		276
		204
		276
		255
		293
		168
		295
		154
		158
		223
		279
		279
		175
		175
		237
		201
		132
		138
		138
		176
		211
		211
		175
		196
		230
		230
		141
		141
		289
		280
		305
		230
		257
		280
		192
		144
		144

## Sheet: Number of lobules in Figure 1g
	PN WEEK	1 wk	8 wks
		67	153
		72	145
		101	131
			139
			162
			145
