# Supplementary material for: Vascularization of neonatal liver lobules presages adult liver size
Source: Nat Commun. 2025 Nov 13;16:9989. doi: 10.1038/s41467-025-64930-w (PMC12615705; doi:10.1038/s41467-025-64930-w)
Supplement: Supplementary file 8 — Source data [file 41467_2025_64930_MOESM8_ESM.zip › Figure 2 Source Data.xlsx]

## Sheet: Figure 2a
	P1	P4	P8	P10	P12	P15
	15.4741	13.4387	14.5781	5.46341	5.64727	3.05141
	8.25432	14.0684	11.534	10.2927	5.68652	1.88103
		12.125	10.3589	5.7431	6.47173	1.61298
			10.1032	3.35782	8.80022	0.676806

## Sheet: Figure 2c
	core	edge
	5.41964	15.7949
	5.22346	12.2504
	5.53444	18.6839

## Sheet: Figure 2j
		Note: The original source data for this graph was lost due to a data transfer failure. The data shown is from a repeat experiment, with the same trendsand conclusion.
		Bin for clone size	Number of clones
		<5000	294
		5000-10000	70
		10000-15000	36
		15000-20000	21
		20000-25000	9
		25000-30000	9
		30000-35000	5	3.93873
		35000-40000	6
		40000-45000	4
		45000-50000	1
		50000-55000	1
		>55000	1

## Sheet: Figure 2m
		Note: The original source data for this graph was lost due to a data transfer failure. The data shown is from a repeat experiment, with the same trendsand conclusion.
		On the left			On the right
		core	periphery		core	periphery
		8250	10600		7483.92	1971.99
		5900	10200		1524.33	3048.66
		5200	8400		2022.49	6912.29
					1469.24	7258.94
					3333.33	26921.4
					1480.71	1556.47
					1898.53	1733.24
					2022.49	21581.7
					1868.68	3907.25
					3689.16	16230.5
					1643.71	2764
					6641.4	1999.54
					1565.65	4793.38
					1914.6	1639.12
					4304.4	1487.6
					1606.98	50879.2
					1533.51	4040.4
					2936.17	1786.04
					26829.6	3119.83
					28395.3	15319.1
					4306.7	9274.55
					1827.36	1469.24
					3693.75	3964.64
					1921.48	11170.8
					1673.55	6264.91
					2277.31	1611.57
					2947.65	29385.6
					2066.11	17724.5
					3303.48	7819.75
					10291.5	7525.48
					2463.26	1542.05
					28395.3	40590.6
					3344.81	1489.58
					1887.05	1585.39
					1535.21	40319.1
					1619.61	21908.1
					1512.4	1761.04
					3629.29	36963.6
					12982	10960.9
					1859.13	42050.5
					1824.91	1788.41
					9396.02	1503.27
					1459.93	3017.95
					19884.7	2057.59
					1578.55	1498.71
					4473.32	6521.78
					1485.02	13698.2
					1494.15	3554.02
					1564.86	1975.47
					1827.19	1491.87
					6001.68	1578.55
					24800.6	28872.4
					6483	2794.4
					38606	1491.87
					1715.42	1548.89
					4455.07	6606.18
					23174.1	4993.42
					3638.42	4961.48
					1587.67	3574.55
					4288.54	3353.28
					2290.26	182925
					1646.98	3157.1
					11173	14651.8
					8590.77	16202.9
					8713.95	1539.77
					2048.46	10030.2
					2634.72	4546.31
					4658.09	1683.48
					1523.8	1646.98
					4429.97	2349.57
					1491.87	1996
					1478.18	1872.82
					4448.22	4445.94
					3640.7	3704.57
					2345.01	1795.26
					1487.3	9195.28
					3528.92	2443.1
					1624.17	1792.98
					1610.48	14138.5
					4450.5	1770.16
					1968.62	1498.71
					6275.42	13654.9
					38742.9	13759.8
					2675.78	29077.7
					2479.6	1523.8
					1603.64	17653.7
					1658.39	6802.36
					34226.2	1834.04
					3173.07	8034.18
					2436.26	1754.2
					2789.83	26851.3
					1774.73	9548.85
					1621.89	43852.6
					3337.31	1792.98
					4085.52	11987.4
					6763.58	4671.77
					12836	28496
					47899.4	18155.6
					5351.55	1546.61
					10367.8	8410.56
					17776.9	1847.72
					10358.7	3353.28
					7662.35	1599.08
					1863.69	3145.69
					11903	4575.97
					1487.3	4160.8
					1455.37	17170.1
					21529.4	2502.41
					14608.4	1913.88
					3547.17	10342.7
					1907.03	1758.76
					1672.08	39564.1
					2297.11	1980.03
					11059	11029.3
					7260.87	8725.36
					1952.66	1482.74
					2630.15	3449.08
					1756.48	1735.95
					3490.14	5226.09
					3312.22	1724.54
					2796.68	6441.94
					4480.16	11373.8
					3702.29	1724.54
					6165.92	1916.16
					1822.63	6405.44
					2055.31	1589.95
					9669.75	1831.76
					4767.58	1459.93
					21675.4
					14127.1
					2801.24
					4591.93
					9240.9
					1619.61
					3070.41
					6396.32
					1626.45
					4033.06
					16609
					1489.58
					4598.78
					4023.93
					4635.28
					14318.7
					1763.32
					1884.22
					1989.15
					20053.5
					8059.27
					10792.1
					38414.4
					8114.01
					1717.7
					6553.72
					8127.7
					1738.23
					4774.43
					13299
					3531.2
					3741.07
					8613.58
					1888.78
					6380.35
					7495.83
					7580.23
					2910.73
					1261.47
					1585.39
					2673.5
					2057.59
					5570.54
					2730.52
					2043.9
					12411.7
					1510.11
					1742.79
					1692.61
					1644.7
					1706.29
					3663.51
					4455.07
					1633.3
					5921.84
					2335.89
					18662
					2064.43
					2709.99
					6321.04
					1516.96
					2479.6
					1605.92
					4740.21
					2112.34
					6113.46
					1580.83
					8337.57
					5502.11
					3455.93
					3579.11
					1868.25
					14763.5
					3043.04
					1644.7
					18046.1
					4197.3
					1503.27
					7920.12
					11079.5
					11031.6
					2545.75
					3914.44
					4496.13
					4575.97
					6562.84
					3843.72
					5477.02
					1491.87
					3129.72
					5470.17
					5004.82
					6001.68
					6745.33
					1519.24
					4039.9
					1845.44
					1676.64
					2326.76
					2326.76
					1596.8
					16232.6
					1783.85
					1758.76
					3348.71
					1478.18
					13565.9
					6380.35
					1583.11
					10792.1
					6471.59
					1542.05
					5109.75
					20970.5
					19332.7
					3736.51
					1847.72
					17405.1
					4263.45
					4605.62
					8150.51
					3483.3
					5737.07
					1621.89
					3535.77
					1688.04
					2306.23
					1480.46
					7292.8
					20023.8
					31295
					9377.77
					1553.46
					2869.67
					10203.5
					3506.11
					2381.51
					1975.47
					3791.25
					2924.42
					1482.74
					3161.66
					2851.43
					4090.08
					14809.2
					11047.6
					6907.29
					31577.8
					16983.1
					2773.87
					4409.44
					1580.83
					4208.7
					1683.48
					1608.2
					1592.24
					15603
					2853.71
					1786.13
					7502.67
					1519.24
					2071.28
					2673.5
					4523.5
					2046.18
					12441.3
					6216.11
					1539.77
					4970.6
					3125.16
					1498.71
					1500.99
					32754.9
					6939.23
					1592.24
					18292.5
					16942
					4521.22
					5967.46
					34639.1
					10050.7
					1884.22
					2212.71
					2290.26
					5769
					6749.89
					1571.71
					1496.43
					8018.21
					1653.83
					18089.4
					1834.04
					1952.66
					37312.6
					4477.88
					4185.89
					1496.43
					1573.99
					1911.6
					6590.21
					17751.8
