# Supplementary material for: Vascularization of neonatal liver lobules presages adult liver size
Source: Nat Commun. 2025 Nov 13;16:9989. doi: 10.1038/s41467-025-64930-w (PMC12615705; doi:10.1038/s41467-025-64930-w)
Supplement: Supplementary file 8 — Source data [file 41467_2025_64930_MOESM8_ESM.zip › Figure 3 Source Data.xlsx]

## Sheet: Figure 3d
	Control	Wls KO
	3.40235	2.18149
	2.65526	1.53755
	3.05364	2.40457
	2.57708

## Sheet: Figure 3e
		2 weeks			3 weeks			8 weeks / adulthood
		Control	Wntlessmeso		Control	Wntlessmeso		Control	Wntlessmeso
		3.26136	3.1463		3.67347	3.28084		4.69196	3.77766
		3.22242	3.15534		4.11559	3.71703		4.80607	5.14286
		3.44379	3.44311		4.01338	3.99568		5.99851	3.53009
		3.44234						5.73866	4.14483
		3.53982						4.83805	4.1347
								5.07109	4.15134
								4.58015	5.01055
								5.25433
								3.76458
								3.9895
								5.31997
								4.85703
								5.15982
								4.25532
								4.51689

## Sheet: Figure 3f
			On the left				On the right
			LBW ratio	Periphery	Core		LBW ratio	Periphery	Core
			3.53009	186231	243125		3.53009	1018.92	1308.78
			3.76458	184863	269902		3.76458	1028.01	1391.75
			3.77766	239359	266341		3.77766	1249.66	1352.09
			3.9895	208833	229569		3.9895	1122.66	1228
			4.14483	237432	272169		4.14483	1246.29	1402.24
			4.25532	250948	226709		4.25532	1333.28	1128.8
			5.14286	258044	313275		5.14286	1334.3	1635.38
			5.25433	258428	233886		5.25433	1340.61	1240.06
