# Supplementary material for: Vascularization of neonatal liver lobules presages adult liver size
Source: Nat Commun. 2025 Nov 13;16:9989. doi: 10.1038/s41467-025-64930-w (PMC12615705; doi:10.1038/s41467-025-64930-w)
Supplement: Supplementary file 8 — Source data [file 41467_2025_64930_MOESM8_ESM.zip › Figure 4 Source Data.xlsx]

## Sheet: Figure 4c
		core	periphery
		38	25
		2	4
		10	14
		5	9
		2	4
		2	8
		2	14
		3	3
		3	9
		14	2
		7	12
		6	10
		8	15
		28	5
		6	10
		7	2
		2	5
		2	5
		9	2
		5	10
		2	11
		2	2
		5	8
		2	2
		4	2
		12	27
		4	2
		2	7
		2	7
		2	2
		2
		2
		2
		2
		2
		2
		9
		2
		3
		2
		2
		2
		8
		2
		2
		2
		7
		2
		2
		2
		2
		3
		2
		2
		2
		2
		2
		2
		2
		2
		2
		4
		2
		3
		4
		2
		2
		3
		2
		3

## Sheet: Figure 4h
		core	periphery
		3.82922	6.34598
		7.34927	9.91316
		7.39184	12.9215
