# Supplementary material for: Vascularization of neonatal liver lobules presages adult liver size
Source: Nat Commun. 2025 Nov 13;16:9989. doi: 10.1038/s41467-025-64930-w (PMC12615705; doi:10.1038/s41467-025-64930-w)
Supplement: Supplementary file 8 — Source data [file 41467_2025_64930_MOESM8_ESM.zip › Figure 5 Source Data.xlsx]

## Sheet: Figure 5h
		um2			number of nuclei
		Control	NICDvenous		Control	NICDvenous
		180405	97849.6		1087	586
		121401	131101		649	692
		211459	92319.3		1199	496
		125880	98910.2		675	801
		112159	76492.7		928	504
		141932	93616.4		849	1775
		121911	137600		491	671
		163222	89523.1		804	814
		149459	88744.9		917	752
		144980	135779		987	1121
		79945.5	96614.5		1220	1310
		97261.9	86880.8		1311	972
		87326.1	97138		697	806
		135244	85721.4		951	842
		159682	327303		1202	1080
		177545	219542		921	942
		166002	114679		710	1207
		211071	139406		401	1508
		238987	137000		1002	772
		129654	200410		1220	1360
		153860	219995		812	1282
		177419	166445		1054	944
		200502	145485		1398	404
		191209	162439		991	866
		191960	145862		1588	723
		245481	176229		1265	1053
		161452	145407		1456	1309
		157122	114319		1117	800
		248220	137910		1437	1017
		175683	83650.7		1098	812
		145910	103068		1236	974
		161801	194795		878	1010
		74484	176799		998	921
		233516	193562		1300	1233
		209581	158598		523	1494
		184345	195573		1104	1243
		192345	248785		981	1088
		242995	133865		1248	479
		156165	222049		1546	519
		275209	228780		1210	442
		208321	158757		1031	757
		285916	69720.4		1664	492
		234320	160906		550	502
		217483	121470		761	570
		182370	178968		733	458
		161096	229572		867	1194
		218048	129413		397	830
		223865	193587		511	925
		228484	123596		1051	1045
		142308	191537		798	873
		179831	162290		1146	655
		163826	185105		1099	499
		268921	155717		1091	630
		239405	188456		853	1231
		274389	204464		1309	977
		193254	127342		1005	694
		259777	134271		740	1078
		197926	136849		1288	771
		227079	169209		1182	1080
		137411	140589		1013	887
		180403	163876		1556	1140
		209797	177281		1597	1126
		87036.9	156372		1200	1219
		186677	226930		1027	682
		153596	152575		854	607
		220052	178174		1218	890
		262408	187469		1230	831
		210465	167917		1260	959
		178325	236751		845	1142
		282539	290888		855	923
			205915			1333
			174551			1159
			194067

## Sheet: Figure 5i
	Control	Notch OE
	4.50331	4.19397
	4.75831	4.58849
	4.42238	4.70793
	4.89796	4.50958
	4.7557	4.40627
	5.35849	3.64026
	5.27157
	5.28967
	5.47185
	5.35849
	5.14362
	4.86855
	5.13723
	4.99703
	4.57338
	4.80183
	4.66893
	5.1458
	4.37743
	5.15807
	4.39771
	4.58861

## Sheet: Figure 5j
	Control	Notch OE
	0.34	0.32
	0.63	0.63
	0.49	0.54
	0.6	0.4
	0.73	0.59
	0.71	0.17
	0.66
	0.84
	0.69
	0.71
	0.77
	0.5
	0.73
	0.84
	0.67
	0.63
	0.55
	0.6
	0.45
	0.62
	0.46
	0.58
