# Supplementary material for: Vascularization of neonatal liver lobules presages adult liver size
Source: Nat Commun. 2025 Nov 13;16:9989. doi: 10.1038/s41467-025-64930-w (PMC12615705; doi:10.1038/s41467-025-64930-w)
Supplement: Supplementary file 8 — Source data [file 41467_2025_64930_MOESM8_ESM.zip › Figure 6 Source Data.xlsx]

## Sheet: Figure 6f
		from P1			from P7
	core	5.65215	7.04334	7.30102	6.4129	4.93165	6.5408
	periphery	11.9198	17.3591	11.3641	7.89817	7.13299	6.86858

## Sheet: Figure 6i
		1 day old	1 week old
		1261.47	4807.15
		1455.37	1494.49
		1459.93	6019.27
		1459.93	4795.68
		1469.24	7171.7
		1469.24	1616.16
		1478.18	9683.18
		1478.18	1464.64
		1480.46	1623.05
		1480.71	1854.91
		1482.74	3418.27
		1482.74	6965.09
		1485.02	5004.58
		1487.3	7116.61
		1487.3	2139.57
		1487.6	4614.32
		1489.58	10202
		1489.58	1919.19
		1491.87	6478.41
		1491.87	8643.24
		1491.87	3923.32
		1491.87	9761.23
		1494.15	2770.89
		1496.43	2330.12
		1496.43	10686.4
		1498.71	7534.42
		1498.71	1733.24
		1498.71	1705.69
		1500.99	4421.48
		1503.27	19375.5
		1503.27	1512.85
		1510.11	3904.95
		1512.4	4391.64
		1516.96	3900.36
		1519.24	2249.77
		1519.24	5686.4
		1523.8	8510.09
		1523.8	1618.45
		1524.33	6850.31
		1533.51	12722.7
		1535.21	3397.61
		1539.77	2387.51
		1539.77	38523.8
		1542.05	9740.57
		1542.05	3702.93
		1546.61	1990.35
		1548.89	11276.4
		1553.46	2426.53
		1556.47	14726.8
		1564.86	23893.4
		1565.65	3937.09
		1571.71	17603.3
		1573.99	4655.64
		1578.55	1655.19
		1578.55	4683.19
		1580.83	11561
		1580.83	1919.19
		1583.11	6769.96
		1585.39	76967.3
		1585.39	4768.13
		1587.67	7977.49
		1589.95	1714.87
		1592.24	9175.83
		1592.24	22011
		1596.8	9345.71
		1599.08	1542.7
		1603.64	1841.14
		1605.92	10732.3
		1606.98	5133.14
		1608.2	2741.04
		1610.48	29421.4
		1611.57	2509.18
		1619.61	1485.3
		1619.61	4214.87
		1621.89	1581.72
		1621.89	24090.9
		1624.17	1469.24
		1626.45	22943
		1633.3	3978.41
		1639.12	19706.1
		1643.71	45833.3
		1644.7	2568.87
		1644.7	11301.6
		1646.98	9345.71
		1646.98	1542.7
		1653.83	3409.08
		1658.39	1464.64
		1672.08	3884.29
		1673.55	1485.3
		1676.64	2024.79
		1683.48	2956.84
		1683.48	67284.1
		1688.04	29699.2
		1692.61	14150.6
		1706.29	1577.13
		1715.42	12520.6
		1717.7	4063.35
		1724.54	1728.65
		1724.54	6433.35
		1733.24	9668.81
		1735.95	25242.3
		1738.23	4246.14
		1742.79	5591.12
		1754.2	3825.02
		1756.48	5982.43
		1758.76	2463.2
		1758.76	3600.86
		1761.04	2538.35
		1763.32	5039.13
		1770.16	9361.72
		1774.73	5004.15
		1783.85	6175.5
		1786.04	10428.1
		1786.13	6876.49
		1788.41	6647.15
		1792.98	3486.84
		1792.98	2980.2
		1795.26	10296
		1822.63	3424.64
		1824.91	4954.91
		1827.19	1514.72
		1827.36	9527.58
		1831.76	1322.95
		1834.04	18292
		1834.04	6544.78
		1845.44	1430.5
		1847.72	2876.54
		1847.72	11779.6
		1859.13	2845.45
		1863.69	7043.64
		1868.25	5190.73
		1868.68	10429.4
		1872.82	5837.31
		1884.22	5092.26
		1884.22	7945.48
		1887.05	11042.3
		1888.78	6535.71
		1898.53	1409.77
		1907.03	25266.9
		1911.6	5243.86
		1913.88	14026.4
		1914.6	15051.3
		1916.16	1491.4
		1921.48	3029.44
		1952.66	3072.2
		1952.66	18968.3
		1968.62	5614.44
		1971.99	3240.65
		1975.47	11313.1
		1975.47	9425.21
		1980.03	10007
		1989.15	1738.88
		1996	13381.1
		1999.54	2257.18
		2022.49	7493.26
		2022.49	1434.38
		2043.9	4180.06
		2046.18	19599.4
		2048.46	2717.17
		2055.31	5236.09
		2057.59	4926.4
		2057.59	2039.49
		2064.43	7637.09
		2066.11	8706.08
		2071.28	17305.9
		2112.34	8216.29
		2212.71	2691.25
		2277.31	2629.06
		2290.26	1438.27
		2290.26	1584.69
		2297.11	3692.86
		2306.23	2227.38
		2326.76	7187.47
		2326.76	5311.24
		2335.89	1988.96
		2345.01	2675.7
		2349.57	19962.2
		2381.51	17741.3
		2436.26	4678.92
		2443.1	5619.62
		2463.26	1620.97
		2479.6	44223.6
		2479.6	1764.8
		2502.41	11104.5
		2545.75	21103.7
		2630.15	13390.2
		2634.72	6897.22
		2673.5	1735
		2673.5	1992.85
		2675.78	4295.38
		2709.99	20823.8
		2730.52	1311.29
		2764	5480.98
		2773.87	3212.14
		2789.83	4672.44
		2794.4	13210.1
		2796.68	8178.71
		2801.24	1965.64
		2851.43	10587.5
		2853.71	10377.6
		2869.67	2682.18
		2910.73	9720.64
		2924.42	10263.6
		2936.17	13452.4
		2947.65	47004.3
		3017.95	2467.09
		3043.04	8481.91
		3048.66	3740.8
		3070.41	1430.5
		3119.83	6798.75
		3125.16	1622.27
		3129.72	2823.42
		3145.69	3244.53
		3157.1	1657.25
		3161.66	14176.7
		3173.07	1543.23
		3303.48	1834.77
		3312.22	6987.93
		3333.33	15350.6
		3337.31	4695.76
		3344.81	2073.18
		3348.71	22530.3
		3353.28	3139.58
		3353.28	5819.17
		3449.08	8238.31
		3455.93	8866.75
		3483.3	6559.04
		3490.14	1736.29
		3506.11	2695.14
		3528.92	27820.8
		3531.2	7533.43
		3535.77	3248.42
		3547.17	7162.85
		3554.02	1886.6
		3574.55	2638.13
		3579.11	1306.11
		3629.29	9994.04
		3638.42	4270.76
		3640.7	1658.55
		3663.51	6337.46
		3689.16	1789.42
		3693.75	12487
		3702.29	7055.3
		3704.57	1868.46
		3736.51	4927.7
		3741.07	7462.17
		3791.25	2688.66
		3843.72	2364.73
		3907.25	10844
		3914.44	9970.72
		3964.64	32210.8
		4023.93	10855.7
		4033.06	4789.06
		4039.9	3037.21
		4040.4	31141.8
		4085.52	7630.61
		4090.08	4260.39
		4160.8	19725.1
		4185.89	12033.5
		4197.3	7774.44
		4208.7	3848.35
		4263.45	41317.3
		4288.54	1902.15
		4304.4	10422.9
		4306.7	7677.26
		4409.44	2169.07
		4429.97	9164.77
		4445.94	1486.21
		4448.22	4960.09
		4450.5	2465.79
		4455.07	1459
		4455.07	3679.9
		4473.32	8579.09
		4477.88	13330.6
		4480.16	2144.45
		4496.13	6302.48
		4521.22	6336.17
		4523.5	4769.62
		4546.31	2226.08
		4575.97	6335.22
		4575.97	8174.06
		4591.93	2013.17
		4598.78	5603.04
		4605.62	8491.72
		4635.28	14044.4
		4658.09	7054.48
		4671.77	2046.74
		4740.21	6366.21
		4767.58	11291.3
		4774.43	11791
		4793.38	3325.15
		4961.48	5881.96
		4970.6	4056.04
		4993.42	5045.19
		5004.82	1581.87
		5109.75	5464.87
		5226.09	3205.06
		5351.55	11814.3
		5470.17	2963.58
		5477.02	3472.36
		5502.11	2651.08
		5570.54	3332.9
		5737.07	6661.92
		5769	1887.91
		5921.84	4444.72
		5967.46	3146.95
		6001.68	13044.9
		6001.68	4948.34
		6113.46	2751.8
		6165.92	8370.34
		6216.11	1930.52
		6264.91	14815.3
		6275.42	2348.91
		6321.04	2527.11
		6380.35	2600.72
		6380.35	2204.28
		6396.32	8702.21
		6405.44	3673.81
		6441.94	5557.84
		6471.59	4569.98
		6483	2086.77
		6521.78	2206.87
		6553.72	3048.81
		6562.84	3514.97
		6590.21	3862.34
		6606.18	2072.57
		6641.4	1645.14
		6745.33	2173.29
		6749.89	2008
		6763.58	5875.51
		6802.36	8821.01
		6907.29	5369.31
		6912.29	7213.31
		6939.23	1736.83
		7258.94	3912.7
		7260.87	8060.42
		7292.8	12654.9
		7483.92	1696.79
		7495.83	6176.38
		7502.67	10063.3
		7525.48	5652.11
		7580.23	2707.9
		7662.35	3247.67
		7819.75	5738.63
		7920.12	1327.48
		8018.21	3965.64
		8034.18	10750.2
		8059.27	2235.27
		8114.01	2665.28
		8127.7	2738.89
		8150.51	1483.73
		8337.57	1738.12
		8410.56	2666.58
		8590.77	2957.12
		8613.58	2847.36
		8713.95	1810.43
		8725.36	2596.84
		9195.28	3208.93
		9240.9	2230.11
		9274.55	3853.3
		9377.77	1333.93
		9396.02	1466.94
		9548.85	1947.31
		9669.75	1789.77
		10030.2	1404.96
		10050.7	1328.77
		10203.5	5029.69
		10291.5	10167.9
		10342.7	3613.11
		10358.7	4575.15
		10367.8	2583.93
		10792.1	1957.64
		10792.1	5207.89
		10960.9	7361.82
		11029.3	3556.3
		11031.6	2633
		11047.6	1712.29
		11059	3019.11
		11079.5	6459.18
		11170.8	2160.38
		11173	2396.69
		11373.8	4914.76
		11903	1875
		11987.4	5941.36
		12411.7	2414.77
		12441.3	6202.21
		12836	1537.96
		12982	3724.17
		13299	2363.12
		13565.9	12793.1
		13654.9	8393.58
		13698.2	1375.26
		13759.8	6151.85
		14127.1	3589.87
		14138.5	8903.65
		14318.7	8627.31
		14608.4	5498.44
		14651.8	1323.6
		14763.5	9444.71
		14809.2	15426.1
		15319.1	9774
		15603	1700.67
		16202.9	7817.65
		16230.5	1643.85
		16232.6	5254.38
		16609	5182.07
		16942	3853.3
		16983.1	11158.3
		17170.1	3819.72
		17405.1	23362.6
		17653.7	2666.58
		17724.5	1696.79
		17751.8	1634.81
		17776.9	3486.56
		18046.1	2106.14
		18089.4	2131.97
		18155.6	4141.26
		18292.5	5724.42
		18662	2512.91
		19332.7	4124.48
		19884.7	8268.32
		20023.8	3157.28
		20053.5	1924.07
		20970.5	3104.33
		21529.4	1557.33
		21581.7	2986.82
		21675.4	3247.67
		21908.1	1678.72
		23174.1	2022.21
		24800.6	2064.82
		26829.6	5163.99
		26851.3	2711.77
		26921.4	8205.05
		28395.3	3119.83
		28395.3	2469
		28496	8636.35
		28872.4	5144.62
		29077.7	2986.82
		29385.6	2388.94
		31295	9681.03
		31577.8	1982.18
		32754.9	3137.91
		34226.2	1723.91
		34639.1	2153.92
		36963.6	3243.8
		37312.6	5445.5
		38414.4	3189.56
		38606	1403.66
		38742.9	11002
		39564.1	1390.75
		40319.1	1386.88
		40590.6	14439.5
		42050.5	2980.37
		43852.6	2222.36
		47899.4	2895.14
		50879.2	5879.38
		182925	8452.98
			1960.22
			4761.1
			2753.09
			3873.96
			5919.41
			4226.49
			2351.49
			9823.07
			4646.17
			6548.28
			2555.52
			2381.19
			2244.31
			1401.08
			1506.97
			5829.02
			2689.82
			2940.34
			10232.4
			1624.48
			7490.95
			3784.86
			3371.64
			2654.95
			2409.6
			2689.82
			2365.7
			2554.23
			8941.1
			5294.41
			10072.3
			3400.05
			8349.68
			5850.97
			3095.29
			5668.89
			1612.86
			10379.6
			11998.9
			1948.6
			6051.13
			1438.53
			4338.84
			21173.8
			9496.37
			4553.19
			1477.27
			5153.66
			8752.57
			4639.71
			2572.31
			1641.27
			3688.01
			5445.5
			3678.97
			1667.09
			3276.08
			3950.15
			13285.1
			4619.05
			7002.83
			4633.26
			8795.18
			3702.21
			1770.4
			14081.8
			21224.1
			7341.15
			2001.55
			2272.72
			9360.78
			4864.4
			4328.5
			2444.47
			3360.01
			6123.44
			17022.2
			2510.33
			2937.75
			4403.4
			8482.68
			2447.05
			1446.28
			2396.69
			4241.99
			10328
			1829.8
			4584.19
			3017.81
			8784.85
			6372.66
			4496.38
			1383
			9124.47
			6979.58
			33513.6
			4608.72
			2884.81
			9036.66
			3468.49
			5745.08
			2390.23
			1514.72
			7914.5
			3653.14
			1651.6
			2804.75
			21939.5
			2254.64
			2865.44
			4149.01
			4814.04
			2751.8
			11982.2
			5078.76
			3221.84
			2653.66
			3267.04
			7663.98
			3756.45
			2784.09
			5742.5
			2582.64
			4517.04
			4265.23
			8795.18
			10210.5
			7685.94
			2425.1
			11798.8
			1425.62
			1951.18
			3693.18
			4647.46
			2341.16
			2838.32
			2139.72
			2306.3
			1743.28
			3706.09
			3753.87
			6970.55
			12790.5
			7017.03
			3778.4
			14168.4
			2585.22
			10247.9
			9473.12
			8548.54
			8449.11
			3272.2
			4764.97
			7155.2
			2419.93
			15160.1
			3529.18
			6616.72
			1406.25
			4807.58
			1699.38
			1907.28
			2014.46
			2369.57
			1980.88
			3704.8
			6089.87
			5201.44
			7005.41
			9245.85
			5445.5
			5871.63
			8091.41
			15056.8
			2182.33
			4415.02
			2449.63
			1499.22
			2634.29
			5440.33
			22255.9
			2051.91
			7275.3
			10497.1
			2392.82
			1317.15
			4205.83
			3154.69
			2586.51
			1340.39
			3065.59
			9074.11
			1388.17
			2006.71
			4820.5
			7173.28
			8832.63
			5949.11
			1621.9
			6160.89
			4204.54
			8432.32
			3474.94
			1448.86
			3118.54
			2224.94
			2594.26
			8215.38
			1943.44
			2427.68
			2131.97
			2521.95
			1292.61
			5788.99
			5804.48
			5790.28
			3256.71
			9848.9
			1558.62
			7029.95
			5453.24
			7608.46
			5857.43
			4531.24
			17784.1
			2268.85
			2041.58
			12700.1
			1536.67
			3196.02
			1390.75
			1656.76
			1979.59
			2116.47
			3640.23
			3158.57
			16073.1
			12067.4
			4093.48
			4110.27
			3516.26
			2351.49
			5009.03
			6509.54
			4890.23
