# Supplementary material for: Vascularization of neonatal liver lobules presages adult liver size
Source: Nat Commun. 2025 Nov 13;16:9989. doi: 10.1038/s41467-025-64930-w (PMC12615705; doi:10.1038/s41467-025-64930-w)
Supplement: Supplementary file 8 — Source data [file 41467_2025_64930_MOESM8_ESM.zip › Supp Figures 1-3 Source Data.xlsx]

## Sheet: Supp Figure 1e
	P14	P28	P56
	222.808	331.397	347.563
	221.06	331.804	311.658
	213.189	335.651	368.705

## Sheet: Supp Figure 2c
		core	periphery
		13	12
		9	11
		8	10
		8	10
		7	9
		7	9
		6	8
		6	7
		6	6
		6	6
		5	6
		5	5
		5	5
		5	5
		5	5
		5	4
		5	4
		5	4
		5	4
		5	4
		5	4
		4	4
		4	4
		4	3
		4	3
		4	3
		4	3
		4	3
		4	3
		4	3
		4	3
		4	3
		4	3
		4	2
		4	2
		4	2
		4	2
		4	2
		4	2
		4	2
		4	2
		3
		3
		3
		3
		3
		3
		3
		3
		3
		3
		3
		3
		3
		3
		3
		3
		3
		3
		3
		3
		3
		3
		3
		3
		3
		3
		3
		3
		3
		3
		3
		3
		3
		3
		2
		2
		2
		2
		2
		2
		2
		2
		2
		2
		2
		2
		2
		2
		2
		2
		2
		2
		2
		2
		2
		2
		2
		2
		2
		2
		2
		2
		2
		2
		2
		2
		2
		2
		2
		2
		2
		2
		2
		2
		2
		2
		2
		2
		2
		2
		2
		2
		2
		2
		2

## Sheet: Supp Figure 2f
			Core	Periphery
			6	6
			3	2
			8	2
			3	3
			5	3
			2	6
			2	3
			2	3
			2	5
			3	2
			3	3
			2	4
			4	3
			3	3
			6	4
			8	2
			5	6
			5	5
			8	7
			3	3
			3	2
			9	2
			7	3
			7	2
			5	6
			8	2
			5	2
			3	2
			2	2
			2	6
			4	3
			3	2
			2	4
			2	4
			3	8
			2	8
			7	7
			4	3
			4	3
			2	3
			8	2
			3	2
			6	6
			5	2
			6	2
			3	5
			2	9
			4	11
			2	7
			4	4
			3	9
			4	11
			4	5
			2	4
			6	2
			7	2
			3	3
			2	4
			6	5
			4	3
			2	4
			4	10
			5	3
			2	5
			4	5
			4	5
			3	5
			4	11
			3	9
			3	6
			6	5
			3	9
			6	5
			2	2
			2	5
			5	2
			5	2
			2	12
			3	3
			3	4
			3	4
			4	6
			6	3
			2	4
			2	2
			4	3
			5	4
			2	5
			4	3
			8	5
			4	4
			3	10
			6	5
			5	4
			5	3
			2	6
			6	7
			5	6
			3	5
			2	3
			2	2
			3	2
			4	6
			2	3
			5	2
			3	5
			5	5
			4	2
			5	5
			4	7
			3	4
			5	3
			4	3
			5	6
			3	10
			2	2
			5	4
			5	4
			3	4
			3	7
			5	5
			5	3
			3	8
			3	8
			2	3
			4	15
			4	2
			3	2
			4	8
			2	2
			5	2
			6	2
			5	4
			3	6
			2	3
			7	10
			5	4
			3	4
			6	6
			3	8
			4	2
			4	3
			11	3
			4	7
			6	3
			3	4
			5	7
			4	9
			5	3
			2	6
			3	6
			4	7
			3	2
			2	2
			2	4
			2	3
			7	2
			11	4
			2	5
			4	10
			3	18
			3	5
			5	6
			6	4
			6	4
			5	5
			5	4
			2	2
			9	4
			2	8
			7	5
			3	5
			4	4
			5	5
			5	12
			3	4
			2	3
			3	7
			2	5
			2	4
			2	2
			3	2
			8	5
			4	4
			4	5
			4	12
			4	3
			6	8
			4	5
			4	4
			5	3
			7	5
			3	7
			3	3
			2	4
			2	8
			4	8
			5	6
			5	2
			3	5
			3	5
			2	2
			2	5
			4	6
			4	8
			4	3
			4	2
			10	4
			4	10
			10	2
			2	4
			5	3
			4	3
			3	7
			7	6
			5	8
			7	9
			3	7
			3	10
			2	5
			2	2
			5	2
			2	14
			8	2
			8	5
			8	8
			3	4
			4	6
			5	4
			3	2
			4	3
			6	11
			4	7
			4	8
			4	4
			3	8
			3	8
			2	3
			6	3
			2	4
			7	4
			2	2
			3	9
			6	5
			4	4
			3	2
			2	3
			4	8
			2	7
			2	3
			4	12
			4	4
			2	2
			7	2
			3	3
			3	3
			2	4
			2	5
			3	4
			2	6
			5	13
			5	8
			3	5
			4	5
			2	8
			6	5
			2	6
			3	4
			7	6
			7	3
			7	2
			4	8
			2	3
			4	7
			2	4
			4	4
			7	17
			2	12
			3	2
			4	4
			2	5
			2	11
			3	3
			7	2
			9	3
			3	5
			4	4
			3	7
			6	5
			4	8
			2	3
			6	10
			5	5
			6	4
			4	3
			3	6
			2	11
			3	5
			2	5
			5	5
			4	5
			5	6
			5	9
			2	17
			4	3
			7	7
			3	2
			6	2
			3	6
			4	3
			6	5
			3	4
			8	2
			8	9
			2	3
			2	8
			4	2
			4	6
			3	5
			3	6
			4	6
			3	9
			6	2
			2	6
			3	7
			2	2
			3	2
			4	4
			2	7
			4	5
			3	2
			2	4
			5	10
			2	4
			3	4
			3	4
			3	5
			3	7
			2	4
			6	8
			2	9
			4	7
			2	5
			2	5
			3	6
			4	2
			7	10
			3	4
			5	8
			4	5
			2	8
			6	4
			3	13
			5	17
			5	5
			4	2
			4	5
			4	5
			5	5
			5	5
			3	11
			2	3
			4	8
			4	3
			2	6
			2	6
			4	5
			4	10
			8	6
			6	3
			3	3
			5	5
			2	7
			4	5
			3	2
			4	3
			6	4
			3	4
			7	2
			2	2
			2	3
			3	6
			4	6
			2	6
			3	4
			6	2
			3	3
			3	6
			3	6
			5	7
			3	2
			3	9
			4	2
			6	2
			4	10
			5	7
			2	7
			2	3
			2	2
			2	7
			5	7
			3	10
			2	10
			6	11
			3	9
			3	10
			4	2
			2	5
			2	2
			3	8
			5	2
			3	3
			2	5
			6	7
			3	5
			2	5
			7	5
			4	2
			2	4
			5	10
			5	3
			3	2
			5	5
			7	4
			8	4
			2	7
			4	2
			3	4
			4	4
			3	2
			4	3
			12	5
			5	3
			6	4
			2	6
			2	4
			5	4
			3	6
			3	8
			3	6
			5	2
			3	4
			4	3
			2	3
			4	5
			4	5
			3	10
			4	6
			4	7
			3	12
			2	5
			2	3
			4	3
			2	2
			3	4
			2	3
			6	9
			2	7
			3	6
			2	2
			3	4
			7	8
			4	10
			2	2
			2	2
			5	4
			4	2
			3	6
			3	4
			5	2
			4	3
			2	5
			2	13
			5	10
			8	10
			6	6
			4	3
			4	8
			6	5
			2	8
			3	5
			6	5
			8	7
			2	14
			6	4
			2	2
			2	3
			2	5
			6	2
			4	4
			4	5
			4	8
			5	5
			2	10
			4	5
			3	6
			3	4
			5	12
			3	7
			3	4
			2	9
			6	6
			10	3
			5	2
			3	2
			9	2
			4	8
			6	2
			3	5
			3	2
			3	5
			2	7
			3	5
			2	4
			2	8
			4	8
			4	6
			3	2
			6	3
			2	4
			2	3
			3	2
			2	4
			4	8
			2	4
			5	2
			2	5
			5	4
			3	6
			5	7
			2	5
			5	7
			7	5
			4	8
			4	4
			3	5
			2	7
			5	6
			4	4
			3	4
			2	7
			4	6
			5	2
			3	16
			5	6
			5	6
			2	3
			3	4
			3	4
			3	7
			2	5
			2	3
			3	3
			2	5
			9	5
			4	7
			3	4
			2	7
			3	5
			4	2
			6	2
			2	10
			4	5
			5	7
			10	12
			2	5
			4	3
			3	8
			2	4
			3	5
			4	4
			7	2
			3	3
			4	4
			4	3
			2	2
			6	2
			3	2
			5	5
			4	3
			2	6
			6	3
			5	5
			2	2
			4	3
			3	4
			5	3
			9	2
			4	6
			4	5
			3	2
			4	9
			2	2
			5	4
			5	2
			7	2
			4	3
			5	4
			4	5
			2	5
			3	4
			4	3
			7	4
			2	5
			4	3
			4	4
			3	7
			2	10
			3	8
			6	5
			2	6
			9	4
			5	5
			5	3
			3	6
			6	6
			4	2
			3	4
			3	4
			3	4
			6	4
			9	4
			6	9
			3	7
			2	3
			6	2
			3	2
			3	10
			4	3
			2	6
			4	4
			3	4
			11	4
			2	6
			7	5
			2	3
			7	2
			6	13
			5	2
			9	4
			4	2
			6	2
			2	2
			6	5
			3	11
			5	7
			8	12
			4	4
			6	10
			4	2
			4	4
			2	2
			5	4
			5	2
			4	4
			4	2
			4	6
			3	4
			2	5
			3	3
			4	5
			2	3
			2	4
			3	4
			8	6
			2	10
			3	2
			5	6
			3	8
			5	4
			2	2
			3	6
			2	9
			4	16
			3	10
			2	7
			6	2
			2	4
			5	2
			7	2
			4	3
			4	4
			4	3
			2	3
			3	3
			5	4
			4	4
			3	3
			4	3
			4	3
			2	2
			3	5
			2	4
			4	3
			3	2
			4	3
			3	6
			3	4
			5	4
			11	4
			2	14
			5	2
			11	5
			6	4
			4	7
			5	5
			3	2
			2	5
			6	3
			2	3
			4	2
			2	9
			6	9
			2	7
			5	2
			4	11
			3	7
			6	7
			7	3
			2	2
			2	2
			2	2
			2	2
			5	3
			2	11
			5	5
			6	3
			3	6
			5	4
			2	2
			6	2
			3	30
			2	6
			4	8
			2	10
				8
				10
				3
				4
				6
				2
				2
				4
				7
				7
				4
				5
				2
				6
				3
				7
				2
				4
				4
				7
				7
				5
				9
				2
				5
				4
				3
				10
				2
				3
				7
				2
				12
				5
				8
				7
				2
				7
				4
				4
				4
				5
				8
				2
				6
				3
				9
				4
				2
				11
				4
				7
				5
				4
				6
				3
				16
				9
				3
				2
				5
				2
				17
				8
				2
				3
				4
				4
				4
				4
				3
				7
				2
				4
				6
				2
				2
				7
				2
				2
				6
				3
				4
				2
				4
				5
				8
				10
				2
				3
				11
				4
				4
				3
				4
				7
				4
				3
				5
				2
				12
				2
				5
				5
				3
				3
				9
				3
				7
				6
				7
				5
				5
				5
				8
				5
				3
				11
				6
				6
				6
				4
				3
				2
				5
				4
				4
				6
				5
				7
				8
				4
				5
				3
				9
				6
				2
				6
				3
				7
				6
				2
				2
				2
				7
				5
				3
				4
				4
				4
				2
				3
				13
				5
				3
				4
				3
				3
				10
				5
				6
				3
				4
				3
				2
				5
				11
				6
				4
				8
				6
				8
				5
				5
				4
				6
				11
				3
				7
				2
				6
				3
				2
				7
				3
				4
				3
				7
				6
				2
				5
				4
				3

## Sheet: Supp Figure 2g
		core	periphery
		1.66667	19.2308
		2.31214	8.10811
		5.20833	11.1111

## Sheet: Supp Figure 2h
		core	periphery
		7.61663	6.59674
		10.0158	9.23728
		8.88969	11.4836
		6.77343	8.75116

## Sheet: Supp Figure 2i
		P10		P15
		core	periphery	core	periphery
		1.80862	4.47504	0.726002	2.32558
		2.08721	4.65983	1.57815	3.5443
		2.5856	3.25203	0.606259	2.07336

## Sheet: Supp Figure 3k
		Control	Wls KO
		67.9839	50.1941
		42.7253	121.871
		19.777	54.3837
		35.2756

## Sheet: Supp Figure 3l
		Control	Wntlessmeso
		24.51	18.53
		23.72	21
		26.84	17.28
		25.94	20.99
		25.79	23.46
		24.39	19.03
		21.1	18.96
		22.27
		25.53
		21.9
		23.03
		17.89
		18.86
		19.05
		25.46

## Sheet: Supp Figure 3m
			Control	Wntlessmeso
			1.15	0.7
			1.14	1.08
			1.61	0.61
			1.38	0.87
			1.48	0.97
			1.18	0.79
			1.07	0.95
			1.02
			1.24
			1.13
			0.98
			0.94
			0.71
			0.76
			1.15

## Sheet: Supp Figure 3n
			Control	Wntlessmeso
			5.08968	4.90291
			5.16569	4.62264
			5.35382	4.68332
			4.91261	4.40824
			5.10026	4.03355
			4.93671	4.22857
			4.13297	4.54313
			4.15065	3.4897
			4.3996	3.91584
			3.99424	3.61727
			4.26829
			4.111
			3.88091
			3.71148
			3.77943
			3.57352
			3.88471
			4.11449
			3.84205
			3.39266

[truncated: 2 more sheets: Supp Figure 3s, Supp Figure 3t]
