# Supplementary material for: Vascularization of neonatal liver lobules presages adult liver size
Source: Nat Commun. 2025 Nov 13;16:9989. doi: 10.1038/s41467-025-64930-w (PMC12615705; doi:10.1038/s41467-025-64930-w)
Supplement: Supplementary file 8 — Source data [file 41467_2025_64930_MOESM8_ESM.zip › Supp Figures 5-7 Source Data.xlsx]

## Sheet: Supp Figure 5c
		Core	Periphery
		4	4
		2	2
		2	1
		3	7
		2	2
		1	1
		3	1
		9	1
		3	3
		1	1
		1	6
		2	1
		6	1
		1	2
		21	1
		2	1
		1	1
		1	2
		1	1
		2
		1
		1
		4
		3
		1
		1
		1
		3
		1
		9
		1
		1
		1
		1
		1

## Sheet: Supp Figure 5d
		core	periphery
		6.05882	9.125
		3.26667	5.22222
		2.1	14.5
		2.63636	5.33333

## Sheet: Supp Figure 5e
		LBW ratio			Liver weight			Body weight
		WT	ApelinCreERT2		WT	ApelinCreERT2		WT	ApelinCreERT2
		4.8564	5.32258		0.93	0.99		19.15	18.6
		5.03117	5.08806		1.13	1.04		22.46	20.44
		5.10689	5.47368		0.86	1.04		16.84	19
		4.94382			0.88			17.8
		5.10526			0.97			19
		5.02183			0.92			18.32
		5.57292			1.07			19.2

## Sheet: Supp Figure 5f
		Expansion	No expansion	Not labeled
		85.7199	6.56536	7.71479
		82.2908	16.1632	1.54597
		69.5498	27.0222	3.42791

## Sheet: Supp Figure 5g
		extended to boundaries	other clones	single cells	crossing boundaries
		15.4412	41.1765	43.3824	0

## Sheet: Supp Figure 5j
		1 wk old	8 wks old
		28.5723	7.07229
		31.7418	8.54502

## Sheet: Supp Figure 6a
		Control	NICDvenous
		396	495
		414	504
		448	529
		571	546
		634	565
		692	678
		699	685
		708	698
		724	698
		726	724
		750	757
		755	761
		762	777
		771	797
		777	817
		783	829
		792	844
		800	870
		803	917
		836	934
		868	944
		877	983
		881	1012
		942	1037
		973	1039
		977	1049
		981	1081
		982	1083
		983	1135
		986	1182
		999	1227
		1008	1229
		1012	1245
		1022	1252
		1057	1261
		1061	1262
		1069	1263
		1085	1268
		1106	1280
		1113	1289
		1120	1331
		1126	1338
		1150	1352
		1178	1366
		1215	1376
		1242	1408
		1249	1420
		1265	1422
		1283	1426
		1285	1427
		1300	1429
		1327	1435
		1345	1441
		1392	1455
		1407	1460
		1453	1466
		1469	1500
		1505	1508
		1619	1509
		1678	1510
		1921	1560
		1954	1566
		2767	1628
			1644
			1723
			1740
			1769
			1804
			1892
			2252
			2595

## Sheet: Supp Figure 6b
		Neonates			Pre-weaning
		Control	Notch OE		Control	Notch OE
		3.12465	2.76		3.23077	3.41365
		3.07143	2.93696		3.58423	3.43643
		3.4087	3.96185		3.67279	3.83795
		3.22973	3.60645		4.26357
		3.12399	3.39459		3.7325
		3.43469	4.14337		3.80795
		3.15094	3.625		3.31384
		3.57178	2.95395		3.29289
		3.56328			4.01338
		3.87277
		3.42683
		3.88564
		3.2524
		3.57692
		3.47268

## Sheet: Supp Figure 6c
		Control	Notch OE	APJCreERT2
		4.50331	4.19397	4.36321
		4.75831	4.58849	4.28667
		4.42238	4.70793	4.95951
		4.89796	4.50958	4.66431
		4.7557	4.40627	4.62428
		5.35849	3.64026
		5.27157
		5.28967
		5.47185
		5.35849
		5.14362
		4.86855
		5.13723
		4.99703
		4.57338
		4.80183
		4.66893
		5.1458
		4.37743
		5.15807
		4.39771
		4.58861

## Sheet: Supp Figure 6d
		Control	Notch OE	APJCreERT2
		0.34	0.32	0.37
		0.63	0.63	0.64
		0.49	0.54	0.49
		0.6	0.4	0.66
		0.73	0.59	0.48
		0.71	0.17
		0.66
		0.84
		0.69
		0.71
		0.77
		0.5
		0.73
		0.84
		0.67
		0.63
		0.55
		0.6
		0.45
		0.62
		0.46
		0.58

[truncated: 12 more sheets: Supp Figure 6e, Supp Figure 6f, Supp Figure 6g, Supp Figure 6h, Supp Figure 6i, Supp Figure 6j, Supp Figure 6k, Supp Figure 6l, Supp Figure 6n, Supp Figure 7c, Supp Figure 7d, Supp Figure 7e]
